# Supplementary material for: Identification of a necroptosis-related prognostic gene signature associated with tumor immune microenvironment in cervical carcinoma and experimental verification
Source: World J Surg Oncol. 2022 Oct 17;20:342. doi: 10.1186/s12957-022-02802-z (PMC9575203; doi:10.1186/s12957-022-02802-z)
Supplement: Supplementary file 3 — Additional file 3: Table S3. 25 NRGs among the DEGs between CESC and normal samples. Abbreviations: CESC, Cervical squamous cell carcinoma and endocervical adenocarcinoma. [file 12957_2022_2802_MOESM3_ESM.xlsx]

## Sheet: Sheet1
NRGs AND DEGs	logFC	AveExpr	adj.P.Val
TNF	2.33837	2.52622	1.74748e-14
TRAF2	1.51021	5.42777	6.92168e-26
TRAF5	-1.3261	3.0586	8.69956e-11
BIRC3	1.51133	4.26468	7.91048e-05
RNF31	-1.36654	4.00338	4.07248e-13
FADD	1.09016	4.56656	1.46017e-11
CASP8	1.13016	3.83682	3.02301e-14
CYBB	1.74503	4.11424	6.09988e-09
CAMK2A	-1.52675	0.581083	1.03844e-27
SLC25A5	2.22862	9.95188	2.7312e-37
VDAC1	1.66216	7.84114	1.11603e-33
PYGM	-2.90754	0.808363	9.22885e-81
MAPK10	-2.28265	1.54581	2.46364e-20
PLA2G4E	1.84035	2.09726	6.07975e-05
PLA2G4B	-4.62734	1.27369	2.2173e-75
PLA2G4C	-1.1481	1.93899	3.8593e-08
PLA2G4F	1.63506	2.30734	2.25214e-06
ALOX15	1.46322	1.65519	0.00302799
PGAM5	2.09866	5.90399	4.6267e-50
CASP1	1.05326	4.68354	5.44781e-05
IL1B	2.42198	3.13346	3.56962e-11
CHMP4A	-2.86117	3.02418	8.27857e-71
CHMP4C	3.29978	5.29295	1.49207e-51
CHMP1B	1.12466	6.39381	1.0021e-11
IL1A	2.40584	2.82796	6.0965e-07
IL33	-2.42674	3.44258	9.50025e-08
TNFSF10	2.49427	8.08931	3.25842e-12
TNFRSF10A	1.31616	4.26998	9.94401e-12
FASLG	1.50704	1.84594	1.65577e-08
IFNG	1.38546	1.54525	1.60121e-06
IFNGR2	1.05011	6.8944	4.60004e-14
STAT1	2.11568	7.51122	5.23293e-17
STAT5B	-1.83645	5.02279	1.57113e-30
IRF9	-2.32816	3.62419	2.12487e-23
TLR4	-1.09626	2.04742	5.5391e-07
TICAM2	-2.67007	0.430123	1.13005e-103
ZBP1	1.24152	1.92471	1.19137e-06
HSP90AA1	1.01579	9.69773	1.20669e-12
PARP1	1.64801	6.79398	4.20227e-30
BID	1.23938	4.82229	7.9176e-16
BAX	1.02047	6.748	5.38827e-22
AIFM1	1.17545	5.7366	2.91085e-15
BCL2	-1.62177	2.68507	2.90449e-11
