# Supplementary material for: Identification of a necroptosis-related prognostic gene signature associated with tumor immune microenvironment in cervical carcinoma and experimental verification
Source: World J Surg Oncol. 2022 Oct 17;20:342. doi: 10.1186/s12957-022-02802-z (PMC9575203; doi:10.1186/s12957-022-02802-z)
Supplement: Supplementary file 4 — Additional file 4: Table S4. Six NRGs associated with prognosis in CESC. Abbreviations: CESC, Cervical squamous cell carcinoma and endocervical adenocarcinoma. [file 12957_2022_2802_MOESM4_ESM.xlsx]

## Sheet: Table S3
Genes	p.value	HR	Low 95%CI	High 95%CI
CYBB	0.0237129	0.581996	0.364088	0.930322
CAMK2A	0.022362	1.73397	1.08125	2.78072
SLC25A5	0.0435464	0.616652	0.385622	0.986094
IL1B	0.0174952	1.77079	1.10526	2.83705
IL1A	0.0312061	1.67968	1.04792	2.69229
TICAM2	0.0236044	1.73035	1.0763	2.78184
